# Supplementary material for: Epidemiology and population structure of Haemophilus influenzae causing invasive disease
Source: Microb Genom. 2021 Dec 13;7(12):000723. doi: 10.1099/mgen.0.000723 (PMC8767337; doi:10.1099/mgen.0.000723)
Supplement: Supplementary material 2 [file mgen-7-0723-s002.xlsx]

## Sheet: Supplementary Dataset S1
Supplementary Dataset 1. Demographic records of patients with invasive H. influenzae disease (2014-2019). Antimicrobial susceptibility (MIC) and determinants related to β-lactams and fluoroquinolones resistance found through WGS.
												β-LACTAMS																			CHLORAMPHENICOL	CO-TRIMOXAZOLE	TETRACYCLINES	FLUOROQUINOLONES				AZITHROMYCIN
												MIC (mg/L)								PBP3									β-lactamase		MIC (mg/L)	MIC (mg/L)	MIC (mg/L)	MIC (mg/L)	GyrA		ParC	MIC (mg/L)
STRAIN	ACCESION	COVERAGE	TOTAL CONTIGS	N50	SEX	AGE	YEAR	SAMPLE	Serotype	MLST	Clade	AMC	AMP	CXM	CTX	FEP	CRO	IMP	I348	D350	A368	M377	A437	I449	G490	A502	N526	A530	blaTEM-1	blaROB-1	CHL	SXT	TET	CIP	S84	D88	S84	AZM
HUB-BG19955	ERS5687890 (SAMEA8000637)	61.2x	197	37	Male	75	2014	Pleural fluid	NTHi	164	VI	≤0,5/0,25	0.25	≤0,5	≤0,06	≤0,25	≤0,12	0.25	.	.	.	.	.	.	.	.	.	.	.	.	≤1	≤0,5/9,5	≤1	≤0,03	.	.	.	4
HUB-H018293	ERS5687891 (SAMEA8000638)	46.8x	48	9	Male	70	2014	Blood	Type F	124	-	≤0,5/0,25	0.25	1	≤0,06	≤0,25	≤0,12	0.25	.	N	.	.	.	.	.	.	.	.	.	.	≤1	≤0,5/9,5	≤1	≤0,03	.	.	.	4
HUB-H018476	ERS5687892 (SAMEA8000639)	54.7x	174	25	Male	71	2014	Blood	NTHi	105	VI	1/0,5	>4	≤0,5	≤0,06	≤0,25	≤0,12	≤0,12	.	.	.	.	.	.	.	.	.	.	X	.	≤1	≤0,5/9,5	≤1	≤0,03	.	.	.	2
HUB-H018488	ERS5687893 (SAMEA8000640)	53.4x	103	17	Male	60	2014	Blood	Type F	124	-	≤0,5/0,25	0.25	≤0,5	≤0,06	≤0,25	≤0,12	≤0,12	.	N	.	.	.	.	.	.	.	.	.	.	≤1	≤0,5/9,5	≤1	≤0,03	.	.	.	2
HUB-H018573	ERS5687894 (SAMEA8000641)	51.8x	119	14	Male	46	2014	Blood	NTHi	2156	VI	≤0,5/0,25	≤0,12	≤0,5	≤0,06	≤0,25	≤0,12	≤0,12	V	.	.	.	.	.	.	.	.	.	.	.	≤1	≤0,5/9,5	≤1	≤0,03	.	.	.	0.25
HUB-H018575	ERS5687938 (SAMEA8000686)	55.0x	76	12	Male	65	2014	Blood	NTHi	160	V	1/0,5	>4	1	≤0,06	≤0,25	≤0,12	0.25	.	.	.	.	.	.	.	.	.	.	X	.	≤1	>2/38	≤1	≤0,03	.	.	.	2
HUB-H019171	ERS5687948 (SAMEA8000696)	48.6x	173	27	Male	37	2014	Blood	NTHi	836	V	2/1	>4	1	≤0,06	≤0,25	≤0,12	0.25	.	.	.	.	.	.	.	.	.	.	X	.	≤1	≤0,5/9,5	≤1	≤0,03	.	.	.	4
HUB-H020555	ERS5687897 (SAMEA8000644)	56.6x	82	11	Female	84	2015	Blood	NTHi	567	VI	≤0,5/0,25	0.25	1	≤0,06	≤0,25	≤0,12	0.25	.	.	.	.	.	.	.	.	.	.	.	.	≤1	≤0,5/9,5	≤1	≤0,03	.	.	.	2
HUB-H020579	ERS5687898 (SAMEA8000645)	51.0x	74	10	Male	62	2015	Blood	NTHi	2349	II	≤0,5/0,25	0.25	≤0,5	≤0,06	≤0,25	≤0,12	≤0,12	.	.	.	.	.	.	.	.	.	.	.	.	≤1	≤0,5/9,5	≤1	≤0,03	.	.	.	2
HUB-H020701	ERS5687959 (SAMEA8000707)	57.6x	84	11	Female	65	2015	Blood	NTHi	2350	V	≤0,5/0,25	≤0,12	≤0,5	≤0,06	≤0,25	≤0,12	≤0,12	.	.	.	.	.	.	.	.	.	.	.	.	≤1	>2/38	≤1	≤0,03	.	.	.	1
HUB-H021197	ERS5687900 (SAMEA8000647)	61.7x	103	15	Male	70	2015	Blood	Type B	6	-	≤0,5/0,25	0.25	≤0,5	≤0,06	≤0,25	≤0,12	0.25	.	.	.	.	.	.	.	.	.	.	.	.	≤1	≤0,5/9,5	≤1	≤0,03	.	.	.	1
HUB-H021796	ERS5687901 (SAMEA8000648)	56.7x	97	18	Male	71	2015	Blood	NTHi	12	V	1/0,5	0.5	1	≤0,06	≤0,25	≤0,12	0.25	.	.	.	.	.	.	.	.	K	S	.	.	≤1	2/38	≤1	≤0,03	.	.	.	2
HUB-H022252	ERS5687902 (SAMEA8000649)	48.4x	70	7	Male	83	2016	Blood	NTHi	427	VI	≤0,5/0,25	0.25	≤0,5	≤0,06	≤0,25	≤0,12	0.25	.	.	.	.	.	.	.	.	.	.	.	.	≤1	≤0,5/9,5	≤1	≤0,03	.	.	.	2
HUB-H022253	ERS5687913 (SAMEA8000660)	67.7x	44	7	Female	86	2016	Blood	NTHi	103	V	1/0,5	4	≤0,5	≤0,06	≤0,25	≤0,12	0.25	.	.	.	.	.	.	.	.	.	.	X	.	≤1	≤0,5/9,5	≤1	≤0,03	.	.	.	1
HUB-H022817	ERS5687919 (SAMEA8000666)	82.4x	36	4	Female	85	2016	Blood	NTHi	103	V	1/0,5	>4	≤0,5	≤0,06	≤0,25	≤0,12	0.25	.	.	.	.	.	.	.	.	.	.	X	.	≤1	≤0,5/9,5	≤1	≤0,03	.	.	.	2
HUB-H027060	ERS5687952 (SAMEA8000700)	63.0x	39	5	Male	88	2018	Blood	NTHi	1524	V	≤0,5/0,25	≤0,12	≤0,5	≤0,06	≤0,25	≤0,12	≤0,12	.	.	.	.	.	.	.	.	.	.	.	.	≤1	2/38	≤1	2	L	G	I	4
HUB-HI10112	ERS5687906 (SAMEA8000653)	51.3x	86	10	Male	63	2014	Blood	NTHi	241	VI	≤0,5/0,25	0.25	1	≤0,06	≤0,25	≤0,12	≤0,12	.	.	.	.	.	.	.	.	.	.	.	.	≤1	≤0,5/9,5	≤1	≤0,03	.	.	.	2
HUB-HI10207	ERS5687907 (SAMEA8000654)	46.8x	74	12	Female	47	2014	Blood	Type F	124	-	2	>4	>8	0.5	>2	0.5	0.5	.	N	.	.	.	.	.	.	.	.	.	X	≤1	>2/38	≤1	≤0,03	.	.	.	4
HUB-HI10313	ERS5687944 (SAMEA8000692)	45.5x	77	12	Female	47	2014	Cerebrospinal fluid	NTHi	267	V	≤0,5/0,25	0.25	≤0,5	≤0,06	≤0,25	≤0,12	≤0,12	.	.	T	.	.	.	.	.	.	.	.	.	≤1	≤0,5/9,5	≤1	≤0,03	.	.	.	4
HUB-HI10323	ERS5687909 (SAMEA8000656)	43.5x	143	23	Male	76	2014	Blood	NTHi	266	VI	≤0,5/0,25	0.25	≤0,5	≤0,06	≤0,25	≤0,12	≤0,12	.	.	.	.	.	.	.	.	.	.	.	.	≤1	≤0,5/9,5	≤1	≤0,03	.	.	.	2
HUB-HI10362	ERS5687910 (SAMEA8000657)	43.5x	72	7	Male	82	2015	Blood	NTHi	156	III	1/0,5	1	1	≤0,06	≤0,25	≤0,12	≤0,12	.	.	.	.	.	.	.	T	K	.	.	.	≤1	≤0,5/9,5	≤1	≤0,03	.	.	.	2
HUB-HI10373	ERS5687911 (SAMEA8000658)	71.7x	48	3	Male	83	2015	Blood	NTHi	1025	VI	1/0,5	1	1	≤0,06	≤0,25	≤0,12	≤0,12	.	N	.	.	.	.	.	T	K	.	.	.	≤1	>2/38	≤1	≤0,03	.	.	.	4
HUB-HI10398	ERS5687912 (SAMEA8000659)	46.3x	116	13	Female	81	2015	Cerebrospinal fluid	NTHi	46	V	≤0,5/0,25	0.25	≤0,5	≤0,06	≤0,25	≤0,12	0.25	.	.	.	.	.	.	.	.	.	.	.	.	≤1	≤0,5/9,5	≤1	≤0,03	.	.	.	4
HUB-HI10436	ERS5687914 (SAMEA8000661)	40.6x	97	14	Female	82	2015	Blood	NTHi	2370	VI	≤0,5/0,25	0.25	1	≤0,06	≤0,25	≤0,12	0.25	.	.	.	.	.	.	.	.	.	.	.	.	≤1	2/38	≤1	≤0,03	.	.	.	1
HUB-HI10446	ERS5687915 (SAMEA8000662)	58.2x	96	13	Female	66	2015	Blood	NTHi	155	II	1/0,5	1	1	≤0,06	≤0,25	≤0,12	0.5	.	N	.	.	.	.	E	.	K	S	.	.	≤1	≤0,5/9,5	≤1	≤0,03	.	.	.	1
HUB-HI10633	ERS5687916 (SAMEA8000663)	39.9x	52	8	Male	69	2015	Blood	NTHi	2371	TND	≤0,5/0,25	0.25	≤0,5	≤0,06	≤0,25	≤0,12	≤0,12	.	.	.	.	.	.	.	.	.	.	.	.	≤1	≤0,5/9,5	≤1	≤0,03	.	.	.	1
HUB-HI10807	ERS5687917 (SAMEA8000664)	47.3x	107	16	Female	59	2015	Blood	NTHi	817	VI	≤0,5/0,25	0.25	1	≤0,06	≤0,25	≤0,12	≤0,12	.	.	.	.	.	.	.	.	.	.	.	.	≤1	≤0,5/9,5	≤1	≤0,03	.	.	.	2
HUB-HI11108	ERS5687918 (SAMEA8000665)	51.6x	77	11	Female	73	2015	Blood	NTHi	204	TND	≤0,5/0,25	0.25	1	≤0,06	≤0,25	≤0,12	≤0,12	.	.	.	.	.	.	.	.	.	.	.	.	≤1	≤0,5/9,5	≤1	≤0,03	.	.	.	1
HUB-HI11258	ERS5687936 (SAMEA8000684)	57.9x	112	19	Female	91	2015	Blood	NTHi	147	V	≤0,5/0,25	≤0,12	≤0,5	≤0,06	≤0,25	≤0,12	≤0,12	.	.	.	.	.	.	.	.	.	.	.	.	≤1	>2/38	≤1	≤0,03	.	.	.	2
HUB-HI11270	ERS5687903 (SAMEA8000650)	52.6x	98	16	Male	73	2015	Blood	NTHi	12	V	1/0,5	1	1	≤0,06	≤0,25	≤0,12	0.25	.	.	.	.	.	.	E	V	K	.	.	.	≤1	≤0,5/9,5	≤1	≤0,03	.	.	.	2
HUB-HI11312	ERS5687921 (SAMEA8000669)	53.8x	86	10	Female	56	2015	Blood	NTHi	1202	TND	1/0,5	1	2	≤0,06	≤0,25	≤0,12	0.5	.	.	.	.	.	V	.	.	K	.	.	.	≤1	>2/38	≤1	≤0,03	.	.	.	1
HUB-HI11409	ERS5687922 (SAMEA8000670)	45.7x	113	20	Female	57	2015	Blood	Type F	124	-	1/0,5	0.5	2	≤0,06	≤0,25	≤0,12	0.25	.	N	.	.	.	.	.	.	.	.	.	.	≤1	≤0,5/9,5	≤1	≤0,03	.	.	.	2
HUB-HI11542	ERS5687924 (SAMEA8000672)	41.9x	107	17	Female	67	2016	Cerebrospinal fluid	NTHi	1472	VI	1/0,5	1	≤0,5	≤0,06	≤0,25	≤0,12	≤0,12	.	.	.	.	.	.	.	T	K	.	.	.	≤1	≤0,5/9,5	≤1	≤0,03	.	.	.	2
HUB-HI11593	ERS5687925 (SAMEA8000673)	36.5x	167	31	Female	75	2016	Blood	Type F	124	-	≤0,5/0,25	0.25	≤0,5	≤0,06	≤0,25	≤0,12	0.25	.	N	.	.	.	.	.	.	.	.	.	.	≤1	≤0,5/9,5	≤1	≤0,03	.	.	.	2
HUB-HI11610	ERS5687926 (SAMEA8000674)	48.4x	58	5	Male	51	2016	Blood	NTHi	159	II	≤0,5/0,25	0.25	1	≤0,06	≤0,25	≤0,12	0.5	.	.	.	.	.	.	.	.	.	.	.	.	≤1	≤0,5/9,5	≤1	≤0,03	.	.	.	4
HUB-HI11665	ERS5687927 (SAMEA8000675)	41.9x	96	17	Female	79	2016	Blood	Type F	2366	-	≤0,5/0,25	0.5	2	≤0,06	≤0,25	≤0,12	0.25	.	N	.	.	.	.	.	.	.	.	.	.	≤1	>2/38	≤1	≤0,03	.	.	.	4
HUB-HI11789	ERS5687895 (SAMEA8000642)	48.6x	193	30	Male	74	2016	Blood	NTHi	3	V	≤0,5/0,25	≤0,12	≤0,5	≤0,06	≤0,25	≤0,12	≤0,12	.	.	.	.	.	.	.	.	.	.	.	.	≤1	≤0,5/9,5	≤1	≤0,03	.	.	.	2
HUB-HI11811	ERS5687920 (SAMEA8000667)	57.1x	171	30	Male	49	2016	Blood	NTHi	103	V	1/0,5	>4	≤0,5	≤0,06	≤0,25	≤0,12	≤0,12	.	.	.	.	.	.	.	.	.	.	X	.	≤1	≤0,5/9,5	≤1	≤0,03	.	.	.	1
HUB-HI11813	ERS5687930 (SAMEA8000678)	44.9x	111	16	Male	73	2016	Blood	NTHi	1164	VI	≤0,5/0,25	0.25	≤0,5	0.12	≤0,25	≤0,12	≤0,12	.	.	.	.	.	.	.	.	.	.	.	.	≤1	≤0,5/9,5	≤1	≤0,03	.	.	.	1
HUB-HI11902	ERS5687931 (SAMEA8000679)	51.2x	90	15	Male	76	2016	Blood	NTHi	652	VI	≤0,5/0,25	0.25	≤0,5	≤0,06	≤0,25	≤0,12	≤0,12	.	.	.	.	.	.	.	.	.	.	.	.	≤1	>2/38	≤1	≤0,03	.	.	.	2
HUB-HI12236	ERS5687941 (SAMEA8000689)	40.0x	127	22	Male	67	2016	Blood	NTHi	160	V	1/0,5	>4	≤0,5	≤0,06	≤0,25	≤0,12	≤0,12	.	.	.	.	.	.	.	.	.	.	X	.	≤1	>2/38	≤1	≤0,03	.	.	.	2
HUB-HI12413	ERS5687955 (SAMEA8000703)	43.4x	272	49	Female	59	2016	Blood	NTHi	1591	V	1/0,5	>4	≤0,5	≤0,06	≤0,25	≤0,12	0,25	.	.	.	.	.	.	.	.	.	.	X	.	≤1	>2/38	≤1	≤0,03	.	.	.	2
HUB-HI12463	ERS5687954 (SAMEA8000702)	50.3x	78	15	Female	81	2016	Blood	NTHi	1524	V	≤0,5/0,25	0.25	≤0,5	≤0,06	≤0,25	≤0,12	0,25	.	.	.	.	.	.	.	.	.	.	.	.	≤1	>2/38	≤1	>2	L	G	I	4
HUB-HI12536	ERS5687935 (SAMEA8000683)	60.2x	139	25	Female	71	2017	Blood	NTHi	349	IV	≤0,5/0,25	≤0,12	≤0,5	≤0,06	≤0,25	≤0,12	0,25	.	N	.	.	S	.	.	.	.	.	.	.	≤1	≤0,5/9,5	≤1	≤0,03	.	.	.	1
HUB-HI12573	ERS5687934 (SAMEA8000682)	48.1x	85	15	Female	85	2017	Blood	NTHi	145	V	≤0,5/0,25	0.25	≤0,5	≤0,06	≤0,25	≤0,12	0,25	.	.	.	.	.	.	.	.	.	.	.	.	≤1	≤0,5/9,5	≤1	≤0,03	.	.	.	2
HUB-HI12594	ERS5687896 (SAMEA8000643)	64.9x	108	14	Male	58	2017	Blood	NTHi	3	V	≤0,5/0,25	≤0,12	≤0,5	≤0,06	≤0,25	≤0,12	≤0,12	.	.	.	.	.	.	.	.	.	.	.	.	≤1	≤0,5/9,5	≤1	≤0,03	.	.	.	2
HUB-HI12631	ERS5687946 (SAMEA8000694)	52.1x	186	32	Male	81	2017	Blood	NTHi	408	V	≤0,5/0,25	0.25	≤0,5	≤0,06	≤0,25	≤0,12	≤0,12	.	.	.	.	.	.	.	.	.	.	.	.	≤1	≤0,5/9,5	≤1	≤0,03	.	.	.	2
HUB-HI12725	ERS5687939 (SAMEA8000687)	46.2x	107	18	Female	88	2017	Blood	Type E	386	-	≤0,5/0,25	0.25	≤0,5	≤0,06	≤0,25	≤0,12	0,25	.	N	.	.	.	.	.	.	.	.	.	.	≤1	>2/38	≤1	≤0,03	.	.	.	2
HUB-HI12745	ERS5687940 (SAMEA8000688)	33.5x	199	38	Male	93	2017	Blood	Type E	386	-	≤0,5/0,25	0.25	≤0,5	≤0,06	≤0,25	≤0,12	≤0,12	.	N	.	.	.	.	.	.	.	.	.	.	≤1	>2/38	≤1	≤0,03	.	.	.	2
HUB-HI12814	ERS5687929 (SAMEA8000677)	54.8x	246	42	Male	67	2017	Cerebrospinal fluid	NTHi	139	V	≤0,5/0,25	0.25	≤0,5	0,12	≤0,25	≤0,12	0,25	.	.	.	.	.	.	.	.	.	.	.	.	≤1	≤0,5/9,5	≤1	≤0,03	.	.	.	2
HUB-HI12922	ERS5687904 (SAMEA8000651)	34.7x	82	13	Female	67	2017	Cerebrospinal fluid	NTHi	14	V	1/0,5	1	1	≤0,06	≤0,25	≤0,12	≤0,12	.	N	.	I	.	.	.	V	K	.	.	.	≤1	>2/38	≤1	≤0,03	.	.	.	4
HUB-HI13112	ERS5687945 (SAMEA8000693)	38.9x	110	18	Male	61	2017	Blood	NTHi	2367	VI	≤0,5/0,25	≤0,12	≤0,5	≤0,06	≤0,25	≤0,12	≤0,12	.	.	.	.	.	.	.	.	.	.	.	.	≤1	≤0,5/9,5	≤1	≤0,03	.	.	.	2
HUB-HI13421	ERS5687928 (SAMEA8000676)	39.2x	177	32	Female	87	2017	Blood	NTHi	103	V	1/0,5	>4	≤0,5	≤0,06	≤0,25	≤0,12	≤0,12	.	.	.	.	.	.	.	.	.	.	X	.	≤1	≤0,5/9,5	≤1	≤0,03	.	.	.	1
HUB-HI13486	ERS5687947 (SAMEA8000695)	43.5x	169	32	Female	86	2017	Blood	Type E	18	-	≤0,5/0,25	0.5	1	≤0,06	≤0,25	≤0,12	0,5	.	N	.	.	.	.	.	.	.	.	.	.	≤1	≤0,5/9,5	≤1	≤0,03	.	.	.	1
HUB-HI13601	ERS5687943 (SAMEA8000691)	43.7x	185	36	Male	84	2018	Blood	NTHi	183	V	≤0,5/0,25	≤0,12	≤0,5	≤0,06	≤0,25	≤0,12	≤0,12	.	.	.	.	.	.	.	.	.	.	.	.	≤1	≤0,5/9,5	≤1	≤0,03	.	.	.	1
HUB-HI13618	ERS5687949 (SAMEA8000697)	41.6x	302	57	Male	71	2018	Blood	NTHi	105	VI	≤0,5/0,25	≤0,12	≤0,5	≤0,06	≤0,25	≤0,12	≤0,12	.	.	.	.	.	.	.	.	.	.	.	.	≤1	≤0,5/9,5	≤1	≤0,03	.	.	.	2
HUB-HI13622	ERS5687950 (SAMEA8000698)	52.9x	204	29	Female	86	2018	Blood	NTHi	199	VI	1/0,5	1	1	≤0,06	≤0,25	≤0,12	0,25	.	N	.	.	.	.	.	T	K	.	.	.	≤1	>2/38	≤1	≤0,03	.	.	.	2
HUB-HI13934	ERS5687937 (SAMEA8000685)	43.5x	151	28	Male	70	2018	Blood	NTHi	147	V	≤0,5/0,25	≤0,12	≤0,5	≤0,06	≤0,25	≤0,12	≤0,12	.	.	.	.	.	.	.	.	.	.	.	.	≤1	≤0,5/9,5	≤1	≤0,03	.	.	.	4
HUB-HI14275	ERS5687961 (SAMEA8000709)	40.4x	329	63	Female	80	2018	Blood	NTHi	2368	V	1/0,5	0.5	1	≤0,06	≤0,25	≤0,12	≤0,12	.	N	.	I	.	.	.	V	K	.	.	.	≤1	≤0,5/9,5	≤1	≤0,03	.	.	.	2
HUB-HI14418	ERS5687953 (SAMEA8000701)	40.3x	164	31	Male	58	2018	Blood	NTHi	311	I	≤0,5/0,25	0.25	≤0,5	≤0,06	≤0,25	≤0,12	0,25	.	N	.	.	.	.	.	.	.	.	.	.	≤1	≤0,5/9,5	≤1	≤0,03	.	.	.	2
HUB-HI14533	ERS5687899 (SAMEA8000646)	50.2x	232	42	Female	87	2018	Blood	NTHi	3	V	≤0,5/0,25	≤0,12	≤0,5	≤0,06	≤0,25	≤0,12	≤0,12	.	.	.	.	.	.	.	.	.	.	.	.	≤1	>2/38	≤1	>2	L	N	I	2
HUB-HI14669	ERS5687942 (SAMEA8000690)	39.1x	210	38	Female	73	2019	Blood	NTHi	160	V	≤0,5/0,25	>4	≤0,5	≤0,06	≤0,25	≤0,12	≤0,12	.	.	.	.	.	.	.	.	.	.	X	.	≤1	>2/38	≤1	≤0,03	.	.	.	1
HUB-HI14716	ERS5687951 (SAMEA8000699)	45.9x	199	37	Female	50	2019	Blood	NTHi	1430	V	≤0,5/0,25	0.25	≤0,5	≤0,06	≤0,25	≤0,12	≤0,12	.	.	.	.	.	.	.	.	.	.	.	.	≤1	>2/38	≤1	≤0,03	.	.	.	2
HUB-HI14739	ERS5687957 (SAMEA8000705)	44.3x	284	48	Male	71	2019	Blood	NTHi	388	II	≤0,5/0,25	>4	≤0,5	≤0,06	≤0,25	≤0,12	≤0,12	.	N	.	.	.	.	.	.	.	.	X	.	≤1	≤0,5/9,5	≤1	≤0,03	.	.	.	2
HUB-HI15170	ERS5687958 (SAMEA8000706)	46.9x	215	34	Female	55	2019	Blood	NTHi	2369	VI	≤0,5/0,25	0.5	1	≤0,06	≤0,25	≤0,12	≤0,12	.	N	.	.	.	.	.	.	.	.	.	.	≤1	≤0,5/9,5	≤1	≤0,03	.	.	.	1
HUB-HI15613	ERS5687933 (SAMEA8000681)	51.2x	126	22	Female	74	2019	Blood	NTHi	143	V	≤0,5/0,25	0.25	≤0,5	≤0,06	≤0,25	≤0,12	0,25	.	.	.	.	.	.	.	.	.	.	.	.	≤1	≤0,5/9,5	≤1	≤0,03	.	.	.	2
HUB-HI15656	ERS5687960 (SAMEA8000708)	46.1x	196	32	Male	83	2019	Blood	NTHi	1047	VI	1/0,5	1	2	≤0,06	0,5	≤0,12	0,25	.	N	.	.	.	.	.	.	K	.	.	.	≤1	2/38	≤1	≤0,03	.	.	.	2
HUB-HI15706	ERS5687956 (SAMEA8000704)	53.1x	221	37	Male	60	2019	Blood	NTHi	2097	V	≤0,5/0,25	≤0,12	≤0,5	≤0,06	≤0,25	≤0,12	≤0,12	.	.	.	.	.	.	.	.	.	.	.	.	≤1	>2/38	≤1	≤0,03	.	.	.	2
aThe ratio of amoxicillin/clavulanic acid was 2:1.
bThe ratio of co-trimoxazole was 1:19.
Abbreviations: MIC, Minimum inhibitory concentration; PBP3, penicillin-binding protein 3; DHFR, dihydrofolate reductase; FolP, dihydropteroate synthase; GyrA, gyrase A; ParC, topoisomerase IV; AMC, amoxicillin/clavulanic acid; AMP, ampicillin; CXM, cefuroxime; CTX, cefotaxime; FEP, cefepime; CRO, ceftriaxone; IMP, imipenem; CHL, chloramphenicol; SXT, co-trimoxazole; TET, tetracycline; CIP, ciprof…
