# Supplementary material for: Epidemiology and population structure of Haemophilus influenzae causing invasive disease
Source: Microb Genom. 2021 Dec 13;7(12):000723. doi: 10.1099/mgen.0.000723 (PMC8767337; doi:10.1099/mgen.0.000723)
Supplement: Supplementary material 3 [file mgen-7-0723-s003.xlsx]

## Sheet: Hoja1
Supplementary Table S2. Demographic data, clinical characteristics, and underlying conditions of patients with invasive H. influenzae disease associated to 30-day mortality.
	30-day mortality in the overall study period (2008-2019) n = 150			30-day mortality in young adults (<65 years) n = 53			30-day mortality in elderly adults (≥65 years) n = 97			30-day mortality comparison between periods
	30-day mortality n = 27	30-day survival n = 123	p-value	30-day mortality n = 10	30-day survival n = 43	p-value	30-day mortality n = 17	30-day survival n = 80	p-value	First period (2008-2013) n = 17	Second period (2014-2019) n = 10	p-value
Characteristics [no. (%)]
Age (mean ± SD; range)	66.6 ± 14.1; 21-96	67.6 ± 15.1; 23-93	0.74	54.0 ± 12.8; 21-63	51.1 ± 11.1; 23-64	0.47	74.0 ± 8.4; 65-96	76.3 ± 7.5; 65-93	0.21	67.0 ± 16.7; 21-96	65.9 ± 8.6; 55-86	0.85
Male sex	15 (55.6)	73 (59.3)	0.83	7 (70.0)	23 (53.5)	0.48	8 (47.1)	50 (62.5)	0.28	11 (64.7)	4 (40.0)	0.26
Underlying conditions
Immunosuppressive therapy	17 (63.0)	43 (35.0)	0.01	6 (60.0)	16 (37.2)	0.29	11 (64.7)	27 (33.8)	0.03	9 (52.9)	8 (80.0)	0.23
Solid organ malignancy	16 (59.3)	38 (30.9)	0.01	6 (60.0)	11 (25.6)	0.06	10 (58.8)	27 (33.8)	0.06	8 (47.1)	8 (80.0)	0.12
Diabetes	7 (25.9)	32 (26.0)	1	2 (20.0)	6 (14.0)	0.64	5 (29.4)	26 (32.5)	1	5 (29.4)	2 (20.0)	0.68
Heart disease	8 (29.6)	32 (26.0)	0.81	3 (30.0)	4 (9.3)	0.11	5 (29.4)	28 (35.0)	0.78	5 (29.4)	3 (30.0)	1
COPD	6 (22.2)	24 (19.5)	0.79	0 (0)	4 (9.3)	1	6 (35.3)	20 (25.0)	0.38	4 (23.5)	2 (20.0)	1
Chronic liver disease	4 (14.8)	14 (11.4)	0.74	1 (10.0)	9 (20.9)	0.67	3 (17.6)	5 (6.3)	0.14	2 (11.8)	2 (20.0)	0.61
Hematologic malignancya	4 (14.8)	12 (9.8)	0.49	2 (20.0)	5 (11.6)	0.6	2 (11.8)	7 (8.8)	0.66	4 (23.5)	0 (0.0)	0.26
Cerebrovascular disease	2 (7.4)	5 (4.1)	0.61	0 (0)	0 (0)	1	2 (11.8)	5 (6.3)	0.6	2 (11.8)	0 (0.0)	0.56
Organ transplantb	0 (0.0)	10 (8.1)	0.21	0 (0)	6 (14.0)	0.58	0 (0.0)	4 (5.0)	1	0 (0.0)	0 (0.0)	1
HIV	2 (7.4)	1 (0.8)	0.08	2 (20.0)	1 (2.3)	0.09	0 (0.0)	0 (0.0)	1	1 (5.9)	1 (10.0)	1
No underlying conditions	0 (0.0)	27 (22.0)	0.004	0 (0)	15 (34.8)	0.05	0 (0.0)	12 (15.0)	0.12	0 (0.0)	0 (0.0)	1
Acquisition
Community acquired	21 (77.8)	109 (88.6)	0.21	8 (80.0)	35 (81.4)	1	15 (88.2)	71 (88.8)	1	13 (76.5)	8 (80.0)	1
Nosocomial	6 (22.2)	14 (11.4)	0.21	2 (20.0)	8 (18.6)	1	2 (11.8)	9 (11.3)	1	4 (23.5)	2 (20.0)	1
Source of infection
Respiratory tract infection	19 (70.4)	82 (66.7)	0.12	8 (80.0)	19 (44.2)	0.08	11 (64.7)	63 (78.8)	0.22	12 (70.6)	7 (70.0)	1
Meningitis	0 (0.0)	14 (11.4)	0.08	0 (0)	5 (11.6)	0.57	0 (0.0)	9 (11.3)	0.35	0 (0.0)	0 (0.0)	1
Biliary tract infection	3 (11.1)	11 (8.9)	0.72	0 (0)	7 (16.3)	0.32	3 (17.6)	4 (5.0)	0.1	1 (5.9)	2 (20.0)	0.54
Primary bacteremia	3 (11.1)	6 (4.9)	0.21	1 (10.0)	5 (11.6)	1	2 (11.8)	1 (1.3)	0.08	2 (11.8)	1 (10.0)	1
Peritonitis	1 (3.7)	2 (1.6)	0.45	0 (0)	2 (4.7)	1	1 (5.9)	0 (0.0)	0.18	1 (5.9)	0 (0.0)	1
Otherc	1 (3.7)	8 (6.5)	1	1 (10.0)	5 (11.6)	1	0 (0.0)	3 (3.8)	1	1 (5.9)	0 (0.0)	1
Charlson comorbidity index	5.7 ± 2.6	4.6 ± 2.4	0.04	5.2 ± 3.8	3.0 ± 2.7	0.04	5.9 ± 1.6	5.4 ± 1.8	0.26	5.3 ± 1.8	6.3 ± 3.6	0.34
aMyeloma, leukemia and lymphoma.
bLiver, bone marrow, kidney, and heart.
cEpiglotittis, liver abscess, endometritis, facial cellulites, septic shock of an aortic valve prosthetic origin, surgical wound infection and urinary tract infection.
