# Supplementary material for: Epidemiology and population structure of Haemophilus influenzae causing invasive disease
Source: Microb Genom. 2021 Dec 13;7(12):000723. doi: 10.1099/mgen.0.000723 (PMC8767337; doi:10.1099/mgen.0.000723)
Supplement: Supplementary material 4 [file mgen-7-0723-s004.xlsx]

## Sheet: Hoja1
Supplementary Table S1. Types of samples from which H. influenzae was isolated over the study period.
Sample type	Number of isolates
	First period	Second period	All study period
	2008-2013	2014-2019	2008-2019
Adenopathy	2	0	2
Ascitic fluid	2	0	2
Bile	8	5	13
Blood*	70	62	132
Cerebrospinal fluid*	8	5	13
Joint tissue	1	1	2
Lower respiratory tracta	3184	4560	7744
Ocularb	38	8	46
Pleural fluid*	4	1	5
Rectal swab	1	2	3
Skin	2	1	3
Ulcer or abscess	34	37	71
Upper respiratory tractc	15	16	31
Urogenital tractd	55	52	107
Wound	9	8	17
Total	3433	4758	8191
aLower respiratory tract samples: sputum, bronchial or tracheal aspiration, and bronchoalveolar lavage.
bOcular samples: conjunctival or corneal exudate, ocular prothesis, and contact lens.
cUpper respiratory tract samples: nasal or pharyngeal exudate and nasal or pharyngeal swab.
dUrogenital tract samples: endometrial, vaginal or urethral swab, semen, and genital ulcer.
*Samples included in the study.
